# Supplementary material for: Does Vaccinating against Influenza in a Given Epidemic Season Have an Impact on Vaccination in the Next Season: A Follow-Up Study
Source: Int J Environ Res Public Health. 2022 Jun 29;19(13):7976. doi: 10.3390/ijerph19137976 (PMC9265947; doi:10.3390/ijerph19137976)
Supplement: Supplementary file 1 [file ijerph-19-07976-s001.zip]

Archive with 1 entries (1 files):
- ijerph-1769395-supplementary.pdf
